# Supplementary material for: Floresorchestia kongsemae sp. n. a new species (Crustacea: Amphipoda: Talitridae) from Kasetsart University, Bangkok, Thailand
Source: Biodivers Data J. 2021 Apr 8;9:e63197. doi: 10.3897/BDJ.9.e63197 (PMC8050036; doi:10.3897/BDJ.9.e63197)
Supplement: XML Treatment for Floresorchestia kongsemae [file BDJ.9.e63197-treatment1.xml]

<!DOCTYPE tp:taxon-treatment
  PUBLIC "-//TaxonX//DTD Taxonomic Treatment Publishing DTD v0 20100105//EN" "tax-treatment-NSO.dtd">
<tp:taxon-treatment xmlns:tp="http://www.plazi.org/taxpub"><tp:treatment-meta><mixed-citation publication-type="journal"><person-group><name><surname>Suklom</surname><given-names>Anotai</given-names></name><name><surname>Danaisawadi</surname><given-names>Patchara</given-names></name><name><surname>Wongkamhaeng</surname><given-names>Koraon</given-names></name></person-group><article-title><italic><tp:taxon-name><tp:taxon-name-part taxon-name-part-type="genus" reg="Floresorchestia">Floresorchestia</tp:taxon-name-part> <tp:taxon-name-part taxon-name-part-type="species" reg="kongsemae">kongsemae</tp:taxon-name-part></tp:taxon-name></italic> sp. n. a new species (<tp:taxon-name><tp:taxon-name-part taxon-name-part-type="subphylum">Crustacea</tp:taxon-name-part></tp:taxon-name>: <tp:taxon-name><tp:taxon-name-part taxon-name-part-type="order">Amphipoda</tp:taxon-name-part></tp:taxon-name>: <tp:taxon-name><tp:taxon-name-part taxon-name-part-type="family">Talitridae</tp:taxon-name-part></tp:taxon-name>) from Kasetsart University, Bangkok, Thailand</article-title><source>Biodivers Data J</source><day>08</day><month>4</month><year>2021</year><volume>9</volume><pub-id pub-id-type="doi">10.3897/BDJ.9.e63197</pub-id></mixed-citation></tp:treatment-meta><tp:nomenclature><tp:taxon-name><object-id xmlns:xlink="http://www.w3.org/1999/xlink" content-type="arpha" xlink:type="simple">87CD0E76-E0AA-569D-A2DD-C7D84C9AAFBE</object-id><tp:taxon-name-part taxon-name-part-type="genus">Floresorchestia</tp:taxon-name-part> <tp:taxon-name-part taxon-name-part-type="species">kongsemae</tp:taxon-name-part><object-id xmlns:xlink="http://www.w3.org/1999/xlink" content-type="zoobank" xlink:type="simple" object-id-type="ZooBank">FEDEE681-763B-42F8-819A-033FF8F575AD</object-id></tp:taxon-name><tp:taxon-status xmlns:xlink="http://www.w3.org/1999/xlink" xlink:type="simple">sp. n.</tp:taxon-status></tp:nomenclature><tp:treatment-sec sec-type="materials"><title>Materials</title><list list-type="alpha-lower" list-content="occurrences"><list-item><p><bold>Type status:</bold> <named-content xmlns:xlink="http://www.w3.org/1999/xlink" content-type="dwc:typeStatus" xlink:type="simple">Holotype</named-content>. <bold>Occurrence:</bold> catalogNumber: <named-content xmlns:xlink="http://www.w3.org/1999/xlink" content-type="dwc:catalogNumber" xlink:type="simple">THNHM-Iv-18766</named-content>; recordedBy: <named-content xmlns:xlink="http://www.w3.org/1999/xlink" content-type="dwc:recordedBy" xlink:type="simple">Koraon Wongkamhaeng</named-content>; individualCount: <named-content xmlns:xlink="http://www.w3.org/1999/xlink" content-type="dwc:individualCount" xlink:type="simple">1</named-content>; sex: <named-content xmlns:xlink="http://www.w3.org/1999/xlink" content-type="dwc:sex" xlink:type="simple">male</named-content>; lifeStage: <named-content xmlns:xlink="http://www.w3.org/1999/xlink" content-type="dwc:lifeStage" xlink:type="simple">adult</named-content>; occurrenceID: <named-content xmlns:xlink="http://www.w3.org/1999/xlink" content-type="dwc:occurrenceID" xlink:type="simple">F398AF06EE6EC91745491C1A2F97AE85.mc.DBE012D8755E2F68B6DE3633B88A2265</named-content>; <bold>Taxon:</bold> scientificName: <named-content xmlns:xlink="http://www.w3.org/1999/xlink" content-type="dwc:scientificName" xlink:type="simple"><tp:taxon-name><tp:taxon-name-part taxon-name-part-type="genus" reg="Floresorchestia">Floresorchestia</tp:taxon-name-part> <tp:taxon-name-part taxon-name-part-type="species" reg="kongsemae">kongsemae</tp:taxon-name-part></tp:taxon-name></named-content>; <bold>Location:</bold> country: <named-content xmlns:xlink="http://www.w3.org/1999/xlink" content-type="dwc:country" xlink:type="simple">Thailand</named-content>; stateProvince: <named-content xmlns:xlink="http://www.w3.org/1999/xlink" content-type="dwc:stateProvince" xlink:type="simple">Bangkok</named-content>; locality: <named-content xmlns:xlink="http://www.w3.org/1999/xlink" content-type="dwc:locality" xlink:type="simple">Kasetsart University, Lat Yao, Chatuchak</named-content>; verbatimElevation: <named-content xmlns:xlink="http://www.w3.org/1999/xlink" content-type="dwc:verbatimElevation" xlink:type="simple">0 m</named-content>; locationRemarks: <named-content xmlns:xlink="http://www.w3.org/1999/xlink" content-type="dwc:locationRemarks" xlink:type="simple">Chakrabandhu Pensiri Hall, Kasetsart University; 0 m, <named-content content-type="dwc:verbatimCoordinates" xlink:type="simple">13°51'00.8"N 100°34'12.3"E</named-content>, 2020.02.01, Pitfall trap</named-content>; verbatimCoordinates: <named-content xmlns:xlink="http://www.w3.org/1999/xlink" content-type="dwc:verbatimCoordinates" xlink:type="simple">13°51'00.8"N 100°34'12.3"E</named-content>; decimalLatitude: <named-content xmlns:xlink="http://www.w3.org/1999/xlink" content-type="dwc:decimalLatitude" xlink:type="simple">13.850222</named-content>; decimalLongitude: <named-content xmlns:xlink="http://www.w3.org/1999/xlink" content-type="dwc:decimalLongitude" xlink:type="simple">100.570083</named-content>; georeferenceProtocol: <named-content xmlns:xlink="http://www.w3.org/1999/xlink" content-type="dwc:georeferenceProtocol" xlink:type="simple">GPS</named-content>; <bold>Identification:</bold> identifiedBy: <named-content xmlns:xlink="http://www.w3.org/1999/xlink" content-type="dwc:identifiedBy" xlink:type="simple">Anotai Suklom</named-content>; dateIdentified: <named-content xmlns:xlink="http://www.w3.org/1999/xlink" content-type="dwc:dateIdentified" xlink:type="simple">2020</named-content>; <bold>Event:</bold> samplingProtocol: <named-content xmlns:xlink="http://www.w3.org/1999/xlink" content-type="dwc:samplingProtocol" xlink:type="simple">Pitfall trap</named-content>; eventDate: <named-content xmlns:xlink="http://www.w3.org/1999/xlink" content-type="dwc:eventDate" xlink:type="simple">02/01/2020</named-content>; <bold>Record Level:</bold> language: <named-content xmlns:xlink="http://www.w3.org/1999/xlink" content-type="dwc:language" xlink:type="simple">en</named-content>; collectionCode: <named-content xmlns:xlink="http://www.w3.org/1999/xlink" content-type="dwc:collectionCode" xlink:type="simple">Crustaceans</named-content>; basisOfRecord: <named-content xmlns:xlink="http://www.w3.org/1999/xlink" content-type="dwc:basisOfRecord" xlink:type="simple">slide</named-content></p></list-item><list-item><p><bold>Type status:</bold> <named-content xmlns:xlink="http://www.w3.org/1999/xlink" content-type="dwc:typeStatus" xlink:type="simple">Other material</named-content>. <bold>Occurrence:</bold> catalogNumber: <named-content xmlns:xlink="http://www.w3.org/1999/xlink" content-type="dwc:catalogNumber" xlink:type="simple">THNHM-Iv-18767</named-content>; recordedBy: <named-content xmlns:xlink="http://www.w3.org/1999/xlink" content-type="dwc:recordedBy" xlink:type="simple">Koraon Wongkamhaeng</named-content>; individualCount: <named-content xmlns:xlink="http://www.w3.org/1999/xlink" content-type="dwc:individualCount" xlink:type="simple">1</named-content>; sex: <named-content xmlns:xlink="http://www.w3.org/1999/xlink" content-type="dwc:sex" xlink:type="simple">female</named-content>; lifeStage: <named-content xmlns:xlink="http://www.w3.org/1999/xlink" content-type="dwc:lifeStage" xlink:type="simple">adult</named-content>; occurrenceID: <named-content xmlns:xlink="http://www.w3.org/1999/xlink" content-type="dwc:occurrenceID" xlink:type="simple">F398AF06EE6EC91745491C1A2F97AE85.mc.376CF07F91D0945EF037940C85C70F0B</named-content>; <bold>Taxon:</bold> scientificName: <named-content xmlns:xlink="http://www.w3.org/1999/xlink" content-type="dwc:scientificName" xlink:type="simple"><tp:taxon-name><tp:taxon-name-part taxon-name-part-type="genus" reg="Floresorchestia">Floresorchestia</tp:taxon-name-part> <tp:taxon-name-part taxon-name-part-type="species" reg="kongsemae">kongsemae</tp:taxon-name-part></tp:taxon-name></named-content>; <bold>Location:</bold> country: <named-content xmlns:xlink="http://www.w3.org/1999/xlink" content-type="dwc:country" xlink:type="simple">Thailand</named-content>; stateProvince: <named-content xmlns:xlink="http://www.w3.org/1999/xlink" content-type="dwc:stateProvince" xlink:type="simple">Bangkok</named-content>; locality: <named-content xmlns:xlink="http://www.w3.org/1999/xlink" content-type="dwc:locality" xlink:type="simple">Kasetsart University, Lat Yao, Chatuchak</named-content>; verbatimElevation: <named-content xmlns:xlink="http://www.w3.org/1999/xlink" content-type="dwc:verbatimElevation" xlink:type="simple">0 m</named-content>; locationRemarks: <named-content xmlns:xlink="http://www.w3.org/1999/xlink" content-type="dwc:locationRemarks" xlink:type="simple">Chakrabandhu Pensiri Hall, Kasetsart University; [0 m, <named-content content-type="dwc:verbatimCoordinates" xlink:type="simple">13°51'00.8"N 100°34'12.3"E</named-content>, 2020.02.01, Pitfall trap</named-content>; verbatimCoordinates: <named-content xmlns:xlink="http://www.w3.org/1999/xlink" content-type="dwc:verbatimCoordinates" xlink:type="simple">13°51'00.8"N 100°34'12.3"E</named-content>; decimalLatitude: <named-content xmlns:xlink="http://www.w3.org/1999/xlink" content-type="dwc:decimalLatitude" xlink:type="simple">13.850222</named-content>; decimalLongitude: <named-content xmlns:xlink="http://www.w3.org/1999/xlink" content-type="dwc:decimalLongitude" xlink:type="simple">100.570083</named-content>; georeferenceProtocol: <named-content xmlns:xlink="http://www.w3.org/1999/xlink" content-type="dwc:georeferenceProtocol" xlink:type="simple">GPS</named-content>; <bold>Identification:</bold> identifiedBy: <named-content xmlns:xlink="http://www.w3.org/1999/xlink" content-type="dwc:identifiedBy" xlink:type="simple">Anotai Suklom</named-content>; dateIdentified: <named-content xmlns:xlink="http://www.w3.org/1999/xlink" content-type="dwc:dateIdentified" xlink:type="simple">2020</named-content>; <bold>Event:</bold> samplingProtocol: <named-content xmlns:xlink="http://www.w3.org/1999/xlink" content-type="dwc:samplingProtocol" xlink:type="simple">Pitfall trap</named-content>; eventDate: <named-content xmlns:xlink="http://www.w3.org/1999/xlink" content-type="dwc:eventDate" xlink:type="simple">02/01/2020</named-content>; <bold>Record Level:</bold> language: <named-content xmlns:xlink="http://www.w3.org/1999/xlink" content-type="dwc:language" xlink:type="simple">en</named-content>; collectionCode: <named-content xmlns:xlink="http://www.w3.org/1999/xlink" content-type="dwc:collectionCode" xlink:type="simple">Crustaceans</named-content>; basisOfRecord: <named-content xmlns:xlink="http://www.w3.org/1999/xlink" content-type="dwc:basisOfRecord" xlink:type="simple">slide</named-content></p></list-item><list-item><p><bold>Type status:</bold> <named-content xmlns:xlink="http://www.w3.org/1999/xlink" content-type="dwc:typeStatus" xlink:type="simple">Paratype</named-content>. <bold>Occurrence:</bold> catalogNumber: <named-content xmlns:xlink="http://www.w3.org/1999/xlink" content-type="dwc:catalogNumber" xlink:type="simple">THNHM-Iv-18768</named-content>; recordedBy: <named-content xmlns:xlink="http://www.w3.org/1999/xlink" content-type="dwc:recordedBy" xlink:type="simple">Koraon Wongkamhaeng</named-content>; individualCount: <named-content xmlns:xlink="http://www.w3.org/1999/xlink" content-type="dwc:individualCount" xlink:type="simple">15</named-content>; sex: <named-content xmlns:xlink="http://www.w3.org/1999/xlink" content-type="dwc:sex" xlink:type="simple">female</named-content>; lifeStage: <named-content xmlns:xlink="http://www.w3.org/1999/xlink" content-type="dwc:lifeStage" xlink:type="simple">adult</named-content>; occurrenceID: <named-content xmlns:xlink="http://www.w3.org/1999/xlink" content-type="dwc:occurrenceID" xlink:type="simple">F398AF06EE6EC91745491C1A2F97AE85.mc.737282B8E1D92C8671898323582290D1</named-content>; <bold>Taxon:</bold> scientificName: <named-content xmlns:xlink="http://www.w3.org/1999/xlink" content-type="dwc:scientificName" xlink:type="simple"><tp:taxon-name><tp:taxon-name-part taxon-name-part-type="genus" reg="Floresorchestia">Floresorchestia</tp:taxon-name-part> <tp:taxon-name-part taxon-name-part-type="species" reg="kongsemae">kongsemae</tp:taxon-name-part></tp:taxon-name></named-content>; <bold>Location:</bold> country: <named-content xmlns:xlink="http://www.w3.org/1999/xlink" content-type="dwc:country" xlink:type="simple">Thailand</named-content>; stateProvince: <named-content xmlns:xlink="http://www.w3.org/1999/xlink" content-type="dwc:stateProvince" xlink:type="simple">Bangkok</named-content>; locality: <named-content xmlns:xlink="http://www.w3.org/1999/xlink" content-type="dwc:locality" xlink:type="simple">Kasetsart University, Lat Yao, Chatuchak</named-content>; verbatimElevation: <named-content xmlns:xlink="http://www.w3.org/1999/xlink" content-type="dwc:verbatimElevation" xlink:type="simple">0 m</named-content>; locationRemarks: <named-content xmlns:xlink="http://www.w3.org/1999/xlink" content-type="dwc:locationRemarks" xlink:type="simple">Chakrabandhu Pensiri Hall, Kasetsart University; [0 m, <named-content content-type="dwc:verbatimCoordinates" xlink:type="simple">13°51'00.8"N 100°34'12.3"E</named-content>, 2020.02.01, Pitfall trap</named-content>; verbatimCoordinates: <named-content xmlns:xlink="http://www.w3.org/1999/xlink" content-type="dwc:verbatimCoordinates" xlink:type="simple">13°51'00.8"N 100°34'12.3"E</named-content>; decimalLatitude: <named-content xmlns:xlink="http://www.w3.org/1999/xlink" content-type="dwc:decimalLatitude" xlink:type="simple">13.850222</named-content>; decimalLongitude: <named-content xmlns:xlink="http://www.w3.org/1999/xlink" content-type="dwc:decimalLongitude" xlink:type="simple">100.570083</named-content>; georeferenceProtocol: <named-content xmlns:xlink="http://www.w3.org/1999/xlink" content-type="dwc:georeferenceProtocol" xlink:type="simple">GPS</named-content>; <bold>Identification:</bold> identifiedBy: <named-content xmlns:xlink="http://www.w3.org/1999/xlink" content-type="dwc:identifiedBy" xlink:type="simple">Anotai Suklom</named-content>; dateIdentified: <named-content xmlns:xlink="http://www.w3.org/1999/xlink" content-type="dwc:dateIdentified" xlink:type="simple">2020</named-content>; <bold>Event:</bold> samplingProtocol: <named-content xmlns:xlink="http://www.w3.org/1999/xlink" content-type="dwc:samplingProtocol" xlink:type="simple">Pitfall trap</named-content>; eventDate: <named-content xmlns:xlink="http://www.w3.org/1999/xlink" content-type="dwc:eventDate" xlink:type="simple">02/01/2020</named-content>; <bold>Record Level:</bold> language: <named-content xmlns:xlink="http://www.w3.org/1999/xlink" content-type="dwc:language" xlink:type="simple">en</named-content>; collectionCode: <named-content xmlns:xlink="http://www.w3.org/1999/xlink" content-type="dwc:collectionCode" xlink:type="simple">Crustaceans</named-content>; basisOfRecord: <named-content xmlns:xlink="http://www.w3.org/1999/xlink" content-type="dwc:basisOfRecord" xlink:type="simple">PreservedSpecimen</named-content></p></list-item></list></tp:treatment-sec><tp:treatment-sec sec-type="Description"><title>Description</title><p>Based on holotype male, 5.5 mm, THNHM-Iv-18766</p><p><bold>Head</bold>. (Fig. <xref ref-type="fig" rid="F6517805">2</xref>) Eye large (greater than 1/3 head length). Antenna 1 short, exceeding article 4 of antenna 2 peduncle. Antenna 2 less than half body length, peduncular article slender; article 2 and 3 shortest; article 5 longer than article 4; flagellum of 13 articles and subequal to peduncle, final article of flagellum with an apical cluster of setae.</p><p>Upper lip (Fig. <xref ref-type="fig" rid="F6517818">3</xref>) broad, deep, apex rounded. Left mandible incisor 6-dentate, lacinia mobilis 5-dentate, molar strong. Right mandible incisor 6-toothed, lacinia mobilis 16-dentate, molar process strong, with 19—20 striate. Maxilla 1 inner plate slender with two terminals plumose setae; the outer plate without palp, with nine robust serrated setae. Maxilla 2 inner plate narrow, slightly shorter than outer, with ca. 19 subapical robust setae, one plumose robust seta at inner corner; outer plate with ca. 27 subapical robust setae more or less in 2 rows. Maxilliped inner plate with apical and subapical plumose setae and three large conical robust setae; outer plate with subapical and plumose setae, two rows and plumose setae; palp article 2 distromedial lobe well developed; article 4 reduced, button-shaped.</p><p><bold>Pereon.</bold> (Fig. <xref ref-type="fig" rid="F6517810">4</xref>) Gnathopod 1 sexually dimorphic; subchelate in male, coxa smaller than coxa 2, ventral margin with three robust setae, anterior margin straight, posterior side rounded; basis pararell, anterior margin with two setae, posterior margin with three setae; carpus and propodus each with lobe covered with robust setae; carpus anterodistal corner with two robust setae, posterior margin with three robust setae; propodus subtriangular with well development posterior lobe, anterior side with two groups of robust setae each, posterior margin with five robust setae; dactylus subequal in length to palm.</p><p>Gnathopod 2 (Fig. <xref ref-type="fig" rid="F6517805">2</xref>) subchelate, sexually dimorphic; basis slightly pararell, posteriorly, posterior margin with 3 robust setae; ischium with rounded lobe on anterodistal margin, carpus and propodus without posterior lobe; carpus reduced (enclosed by merus and propodus); propodus, anterior margin naked, palm lined with 17 robust setae; dactylus longer than palm, attenuated distally.</p><p>Pereopod 3 (Fig. <xref ref-type="fig" rid="F6517810">4</xref>) coxa longer than broad, with posterior process; merus longer than carpus and propodus, slightly expanded; posterior margin lined with group of robust setae; carpus shortest, posterior margin with group of robust setae; propodus slender and longer than carpus; dactylus without notch on posterior margin.</p><p>Pereopod 4 (Fig. <xref ref-type="fig" rid="F6517810">4</xref>) slightly shorter than pereopod 3; coxa longer than broad, without posterior process; merus and carpus shorter than those of pereopod 3; merus distally expanded, longer than carpus or propodus; carpus shorter than propodus posterior margin with group of robust setae; propodus slender with group of robust setae in posterior side; dactylus slender and longer than dactylus 3, with a notch in posterior margin.</p><p>Pereopod 5 (Fig. <xref ref-type="fig" rid="F6517810">4</xref>) coxa bilobed, anterior lobe more distinct than posterior lobe; basis posterior margin serrate and small setae; merus and carpus distally expanded, propodus distinctly slender, longer than merus or carpus.</p><p>Pereopod 6 (Fig. <xref ref-type="fig" rid="F6517810">4</xref>) coxa bilobed, ventral margin perpendicular to anterior margin; merus distally expanded, anterior margin with group of robust setae; carpus expanded less than merus, anterior margin lined with 3 groups of robust setae; propodus slender, longer than merus or carpus.</p><p>Pereopod 7 (Fig. <xref ref-type="fig" rid="F6517810">4</xref>) coxa reduced; posterior margin of basis with distinct minute serrate with small setae; propodus longer than merus or carpus; dactylus short.</p><p><bold>Pleon.</bold> (Fig. <xref ref-type="fig" rid="F6517991">5</xref>) all pleopods well developed, biramous. Pleopod 1 peduncle without setae, inner ramus subequal to outer ramus, shorter than peduncle, with nine articles; outer ramus with eleven articles. Pleopod 2 peduncle without setae, inner ramus with ten articles; outer ramus with twelve articles, both rami shorter than peduncle. Pleopod 3 peduncle without setae; inner ramus subequal to outer ramus, shorter than peduncle; inner ramus with eight articles; outer ramus with eleven articles.</p><p>Epimera vertical slits present on plates 2 and 3. Epimera 2 with 23 slits. Epimera 3 with 16 slits. Epimeron 2 subequal in length to epimeron 3. Epimeron 3 ventral margin smooth, posteroventral corner smooth without setae.</p><p>Uropod 1 (Fig. <xref ref-type="fig" rid="F6517991">5</xref>) peduncle with eight robust setae; inner ramus subequal in length to outer ramus; inner ramus with one row of robust setae, with four robust setae; outer ramus naked. Uropod 2 peduncle with four robust setae; inner ramus subequal in length to outer ramus, with two marginal robust setae; outer ramus with two marginal robust setae. Uropod 3 uniramus, peduncle with three robust setae; ramus subequal to peduncle, with one marginal robust setae and four apical robust setae.</p><p>Telson (Fig. <xref ref-type="fig" rid="F6517991">5</xref>) longer than broad, apically cleft, dorsal mid-line half of the telson, with four marginal and apical robust setae per lobe.</p><p>
            <bold>Female (Sexually dimorphic characters)</bold>
          </p><p><bold>Based on allotype female 8.8 mm</bold>,THNHM-Iv-18767</p><p><bold>Head.</bold> (Fig. <xref ref-type="fig" rid="F6517995">6</xref>) Antenna 2 less than half body length, peduncular articles slender; articles 2, 3 shortest; article 5 longer than article 4; flagellum of 11 article and longer than peduncle. Left mandible incisor 5-dentate, lacinia mobilis 5-dentate.</p><p><bold>Pereon.</bold> (Fig. <xref ref-type="fig" rid="F6517995">6</xref>) Gnathopod 1 coxa anterior margin straight, ventral margin with robust setae; merus subtriangular, posterior margin without lobe; carpus anterior margin with one robust setae, posterior margin with three robust setae covering the lobe; propodus anterior margin with two groups of robust setae; dactylus posterior margin with three robust setae.</p><p>Gnathopod 2 mitten-shaped; coxa along anterior margin with robust setae; basis distinctly expanded, anterior margin with robust setae, posteroventral margin with one robust setae; posterior margin of carpus and propodus with lobe cover in palmate setae; carpus posterior lobe well developed and obtuse; propodus anterior margin near dactylus with four robust setae, ventral margin with setae.</p><sec sec-type="Remarks"><title>Remarks</title><p><italic><tp:taxon-name><tp:taxon-name-part taxon-name-part-type="genus" reg="Floresorchestia">Floresorchestia</tp:taxon-name-part> <tp:taxon-name-part taxon-name-part-type="species" reg="kongsemae">kongsemae</tp:taxon-name-part></tp:taxon-name></italic> sp. nov. is the third member in the genus <italic><tp:taxon-name><tp:taxon-name-part taxon-name-part-type="genus" reg="Floresorchestia">Floresorchestia</tp:taxon-name-part></tp:taxon-name></italic> that have been reported in Thailand. <italic><tp:taxon-name><tp:taxon-name-part taxon-name-part-type="genus" reg="Floresorchestia">Floresorchestia</tp:taxon-name-part> <tp:taxon-name-part taxon-name-part-type="species" reg="kongsemae">kongsemae</tp:taxon-name-part></tp:taxon-name></italic> sp. n. differs from <italic><tp:taxon-name><tp:taxon-name-part taxon-name-part-type="genus" reg="Floresorchestia">F.</tp:taxon-name-part> <tp:taxon-name-part taxon-name-part-type="species" reg="boonyanusithii">boonyanusithii</tp:taxon-name-part></tp:taxon-name></italic> in the following ways: 1) the left mandible lacinia mobilis has 5-dentate (vs. 4-dentate); 2) uropod 1 peduncle with eight robust setae and three robust marginal setae in inner ramus (vs. four robust setae in the peduncle, four robust marginal setae in inner ramus); 3) uropod 2 peduncle with four robust marginal setae, outer ramus with two robust marginal setae (vs. peduncle with three robust setae, outer ramus with two robust marginal setae); 4) uropod 3 peduncle with three robust setae, apical four robust setae (vs. peduncle with two robust setae, apical three robust setae) (Table <xref ref-type="table" rid="T6518010">1</xref>).</p><p><italic><tp:taxon-name><tp:taxon-name-part taxon-name-part-type="genus" reg="Floresorchestia">Floresorchestia</tp:taxon-name-part> <tp:taxon-name-part taxon-name-part-type="species" reg="kongsemae">kongsemae</tp:taxon-name-part></tp:taxon-name></italic> sp. n. is closely related to <italic><tp:taxon-name><tp:taxon-name-part taxon-name-part-type="genus" reg="Floresorchestia">F.</tp:taxon-name-part> <tp:taxon-name-part taxon-name-part-type="species" reg="buraphana">buraphana</tp:taxon-name-part></tp:taxon-name></italic>, a beach-hopper found in a freshwater swamp at Burapha University. Both species having: 1) left mandible lacinia mobilis 5-dentate; 2) gnathopod 1 merus, carpus and propodus each with palmate lobe; 3) uropod 1 inner ramus with three robust marginal setae, outer ramus without robust marginal setae; 4) uropod 2 peduncle with four robust setae, outer ramus with two robust marginal setae and 5) uropod 3 ramus with one robust marginal setae. <italic><tp:taxon-name><tp:taxon-name-part taxon-name-part-type="genus" reg="Floresorchestia">F.</tp:taxon-name-part> <tp:taxon-name-part taxon-name-part-type="species" reg="kongsemae">kongsemae</tp:taxon-name-part></tp:taxon-name></italic> can be distinguished from <italic><tp:taxon-name><tp:taxon-name-part taxon-name-part-type="genus" reg="Floresorchestia">F.</tp:taxon-name-part> <tp:taxon-name-part taxon-name-part-type="species" reg="buraphana">buraphana</tp:taxon-name-part></tp:taxon-name></italic> in the left mandible incisor with 6 teeth (5 teeth in <italic><tp:taxon-name><tp:taxon-name-part taxon-name-part-type="genus" reg="Floresorchestia">F.</tp:taxon-name-part> <tp:taxon-name-part taxon-name-part-type="species" reg="buraphana">buraphana</tp:taxon-name-part></tp:taxon-name></italic>), maxilla 1 without palp (with palp in <italic><tp:taxon-name><tp:taxon-name-part taxon-name-part-type="genus" reg="Floresorchestia">F.</tp:taxon-name-part> <tp:taxon-name-part taxon-name-part-type="species" reg="buraphana">buraphana</tp:taxon-name-part></tp:taxon-name></italic>), uropod 1 peduncle with eight robust setae (with nine robust setae in <italic><tp:taxon-name><tp:taxon-name-part taxon-name-part-type="genus" reg="Floresorchestia">F.</tp:taxon-name-part> <tp:taxon-name-part taxon-name-part-type="species" reg="buraphana">buraphana</tp:taxon-name-part></tp:taxon-name></italic>), uropod 3 peduncle with three robust setae, apical ramus with four robust setae (vs. with two robust setae in the peduncle, apical ramus with three robust setae) and telson with four robust setae per lobe (vs. with five robust setae per lobe).</p></sec></tp:treatment-sec><tp:treatment-sec sec-type="Etymology"><title>Etymology</title><p>The species is named in honour of Dr. Mesayamas Kongsema of Kasetsart University, Thailand, who contributed to the study of the life history of this new species.</p></tp:treatment-sec><tp:treatment-sec sec-type="Distribution"><title>Distribution</title><p>Bangkok</p></tp:treatment-sec><tp:treatment-sec sec-type="Ecology"><title>Ecology</title><p><italic><tp:taxon-name><tp:taxon-name-part taxon-name-part-type="genus" reg="Floresorchestia">Floresorchestia</tp:taxon-name-part> <tp:taxon-name-part taxon-name-part-type="species" reg="kongsemae">kongsemae</tp:taxon-name-part></tp:taxon-name> sp. n.</italic> is found in man-made ponds, similar to other terrestrial species found in moist areas or areas covered by organic materials. The amphipods generally live on the surface (1-2 inches under the surface) during the rainy season or optimal weather days (25-30°C). During sunny days or during periods of high temperature (&gt; 30°C), they burrow deeper looking for more humid conditions.</p></tp:treatment-sec><tp:treatment-sec sec-type="Biology"><title>Biology</title><p><italic><tp:taxon-name><tp:taxon-name-part taxon-name-part-type="genus" reg="Floresorchestia">Floresorchestia</tp:taxon-name-part> <tp:taxon-name-part taxon-name-part-type="species" reg="kongsemae">kongsemae</tp:taxon-name-part></tp:taxon-name> sp. n.</italic> has two breeding periods per year (late summer/early rainy season and the end of the rainy season).</p></tp:treatment-sec><tp:treatment-sec><!--Section generated to contain objects referenced in tp:taxon-treatment.--><fig id="F6517805" position="float" orientation="portrait"><object-id xmlns:xlink="http://www.w3.org/1999/xlink" content-type="arpha" xlink:type="simple">93ED2B42-AABC-5255-BA48-778630FB447B</object-id><object-id xmlns:xlink="http://www.w3.org/1999/xlink" content-type="doi" xlink:type="simple">10.3897/BDJ.9.e63197.figure2</object-id><label>Figure 2.</label><caption><p><italic><tp:taxon-name><tp:taxon-name-part taxon-name-part-type="genus" reg="Floresorchestia">Floresorchestia</tp:taxon-name-part> <tp:taxon-name-part taxon-name-part-type="species" reg="kongsemae">kongsemae</tp:taxon-name-part></tp:taxon-name></italic> sp. n. holotype, male, 5.5 mm (THNHM-Iv-18766), Kasetsart University, Bangkok. Scale for A1, G1 and G2 represent 0.5 mm and A1 represents 0.2 mm.</p></caption><graphic xmlns:xlink="http://www.w3.org/1999/xlink" xlink:href="bdj-09-e63197-g002.jpg" position="float" id="oo_520026.jpg" orientation="portrait" xlink:type="simple"><uri content-type="original_file" xlink:type="simple">https://binary.pensoft.net/fig/520026</uri></graphic></fig><fig id="F6517818" position="float" orientation="portrait"><object-id xmlns:xlink="http://www.w3.org/1999/xlink" content-type="arpha" xlink:type="simple">65689F2A-0FBF-5C54-AAB7-D3EDB0D7D7A5</object-id><object-id xmlns:xlink="http://www.w3.org/1999/xlink" content-type="doi" xlink:type="simple">10.3897/BDJ.9.e63197.figure3</object-id><label>Figure 3.</label><caption><p><italic><tp:taxon-name><tp:taxon-name-part taxon-name-part-type="genus" reg="Floresorchestia">Floresorchestia</tp:taxon-name-part> <tp:taxon-name-part taxon-name-part-type="species" reg="kongsemae">kongsemae</tp:taxon-name-part></tp:taxon-name></italic> sp. n. holotype, male, 5.5 mm (THNHM-Iv-18766), Kasetsart University, Bangkok. Scale for MX1, MX2, MP, LMD and RMD represents 0.2 mm and UL and LL represents 0.1 mm.</p></caption><graphic xmlns:xlink="http://www.w3.org/1999/xlink" xlink:href="bdj-09-e63197-g003.jpg" position="float" id="oo_520027.jpg" orientation="portrait" xlink:type="simple"><uri content-type="original_file" xlink:type="simple">https://binary.pensoft.net/fig/520027</uri></graphic></fig><fig id="F6517810" position="float" orientation="portrait"><object-id xmlns:xlink="http://www.w3.org/1999/xlink" content-type="arpha" xlink:type="simple">B1670A8B-5EB4-56F8-AC8F-CD44B7229F2F</object-id><object-id xmlns:xlink="http://www.w3.org/1999/xlink" content-type="doi" xlink:type="simple">10.3897/BDJ.9.e63197.figure4</object-id><label>Figure 4.</label><caption><p><italic><tp:taxon-name><tp:taxon-name-part taxon-name-part-type="genus" reg="Floresorchestia">Floresorchestia</tp:taxon-name-part> <tp:taxon-name-part taxon-name-part-type="species" reg="kongsemae">kongsemae</tp:taxon-name-part></tp:taxon-name></italic> sp. n. holotype, male, 5.5 mm (THNHM-Iv-18766), Kasetsart University, Bangkok. All scale bars represent 0.5 mm.</p></caption><graphic xmlns:xlink="http://www.w3.org/1999/xlink" xlink:href="bdj-09-e63197-g004.jpg" position="float" id="oo_520028.jpg" orientation="portrait" xlink:type="simple"><uri content-type="original_file" xlink:type="simple">https://binary.pensoft.net/fig/520028</uri></graphic></fig><fig id="F6517991" position="float" orientation="portrait"><object-id xmlns:xlink="http://www.w3.org/1999/xlink" content-type="arpha" xlink:type="simple">7434D498-3B62-5A5C-A6B2-63CE9FFAF35C</object-id><object-id xmlns:xlink="http://www.w3.org/1999/xlink" content-type="doi" xlink:type="simple">10.3897/BDJ.9.e63197.figure5</object-id><label>Figure 5.</label><caption><p><italic><tp:taxon-name><tp:taxon-name-part taxon-name-part-type="genus" reg="Floresorchestia">Floresorchestia</tp:taxon-name-part> <tp:taxon-name-part taxon-name-part-type="species" reg="kongsemae">kongsemae</tp:taxon-name-part></tp:taxon-name></italic> sp. n. holotype, male, 5.5 mm (THNHM-Iv-18766), Kasetsart University, Bangkok. Scale for PL1-3 represents 0.5 mm, U1-2 represent 0.2 mm and U3 and T represent 0.1 mm.</p></caption><graphic xmlns:xlink="http://www.w3.org/1999/xlink" xlink:href="bdj-09-e63197-g005.jpg" position="float" id="oo_520029.jpg" orientation="portrait" xlink:type="simple"><uri content-type="original_file" xlink:type="simple">https://binary.pensoft.net/fig/520029</uri></graphic></fig><fig id="F6517995" position="float" orientation="portrait"><object-id xmlns:xlink="http://www.w3.org/1999/xlink" content-type="arpha" xlink:type="simple">64463D20-0112-5716-9E77-5C0801CE10E5</object-id><object-id xmlns:xlink="http://www.w3.org/1999/xlink" content-type="doi" xlink:type="simple">10.3897/BDJ.9.e63197.figure6</object-id><label>Figure 6.</label><caption><p><italic><tp:taxon-name><tp:taxon-name-part taxon-name-part-type="genus" reg="Floresorchestia">Floresorchestia</tp:taxon-name-part> <tp:taxon-name-part taxon-name-part-type="species" reg="kongsemae">kongsemae</tp:taxon-name-part></tp:taxon-name></italic> sp. n. allotype, female 8.8 mm (THNHM-Iv-18767), Kasetsart University, Bangkok. Scale bars for A2, G1, and G2 represent 0.5 mm and A1 represents 0.2 mm.</p></caption><graphic xmlns:xlink="http://www.w3.org/1999/xlink" xlink:href="bdj-09-e63197-g006.jpg" position="float" id="oo_520030.jpg" orientation="portrait" xlink:type="simple"><uri content-type="original_file" xlink:type="simple">https://binary.pensoft.net/fig/520030</uri></graphic></fig><table-wrap id="T6518010" position="float" orientation="portrait"><label>Table 1.</label><caption><p>Summary of diagnostic characters of <italic><tp:taxon-name><tp:taxon-name-part taxon-name-part-type="genus" reg="Floresorchestia">Floresorchestia</tp:taxon-name-part> <tp:taxon-name-part taxon-name-part-type="species" reg="kongsemae">kongsemae</tp:taxon-name-part></tp:taxon-name></italic> and closely related species.</p></caption><table rules="all" border="1"><tbody><tr><td rowspan="1" colspan="1">Species</td><td rowspan="1" colspan="1">Left mandible lacinia mobilis</td><td rowspan="1" colspan="1">Male gnathopod 1</td><td rowspan="1" colspan="1">Male gnathopod 2</td><td rowspan="1" colspan="1">Uropod 1</td><td rowspan="1" colspan="1">Uropod 3</td><td rowspan="1" colspan="1">Slit on epimera 2 and 3</td><td rowspan="1" colspan="1">telson</td></tr><tr><td rowspan="1" colspan="1"><italic><tp:taxon-name><tp:taxon-name-part taxon-name-part-type="genus" reg="Floresorchestia">Floresorchestia</tp:taxon-name-part> <tp:taxon-name-part taxon-name-part-type="species" reg="kongsemae">kongsemae</tp:taxon-name-part></tp:taxon-name></italic> sp. n.</td><td rowspan="1" colspan="1">5-dentate</td><td rowspan="1" colspan="1">Palmate lobe on merus, carpus and propodus each covered in palmate setae</td><td rowspan="1" colspan="1">Palm reaching about 33% along posterior margin</td><td rowspan="1" colspan="1">Inner ramus with 3 marginal robust setae</td><td rowspan="1" colspan="1">Peduncle with 3 robust setae, rami with or without marginal setae</td><td rowspan="1" colspan="1">23 and 16 slits</td><td rowspan="1" colspan="1">4 robust setae per lobe</td></tr><tr><td rowspan="1" colspan="1"><italic><tp:taxon-name><tp:taxon-name-part taxon-name-part-type="genus" reg="Floresorchestia">Floresorchestia</tp:taxon-name-part> <tp:taxon-name-part taxon-name-part-type="species" reg="boonyanusithii">boonyanusithii</tp:taxon-name-part></tp:taxon-name></italic> Wongkamhaeng, Dumrongrojwattana &amp; Pattaratumrong, 2016</td><td rowspan="1" colspan="1">4-dentate</td><td rowspan="1" colspan="1">Palmate lobe on merus, carpus and propodus each covered in palmate setae</td><td rowspan="1" colspan="1">Palm extending between 31-35% along posterior margin</td><td rowspan="1" colspan="1">Inner ramus with 4 marginal robust setae</td><td rowspan="1" colspan="1">Peduncle with 2 robust setae, rami without marginal setae</td><td rowspan="1" colspan="1">27 and 20 slits</td><td rowspan="1" colspan="1">4 robust setae per lobe</td></tr><tr><td rowspan="1" colspan="1"><italic><tp:taxon-name><tp:taxon-name-part taxon-name-part-type="genus" reg="Floresorchestia">Floresorchestia</tp:taxon-name-part> <tp:taxon-name-part taxon-name-part-type="species" reg="buraphana">buraphana</tp:taxon-name-part></tp:taxon-name></italic><break/>Wongkamhaeng, Dumrongrojwattana &amp; Pattaratumrong, 2016</td><td rowspan="1" colspan="1">5-dentate</td><td rowspan="1" colspan="1">Palmate lobe on merus, carpus and propodus each covered in palmate setae</td><td rowspan="1" colspan="1">Palm extending between 36-40% along posterior margin</td><td rowspan="1" colspan="1">Inner ramus with 3 marginal robust setae</td><td rowspan="1" colspan="1">Peduncle with 2 robust setae, rami without marginal setae</td><td rowspan="1" colspan="1">25 and 15 slits</td><td rowspan="1" colspan="1">5 robust setae per lobe</td></tr><tr><td rowspan="1" colspan="1"><italic><tp:taxon-name><tp:taxon-name-part taxon-name-part-type="genus" reg="Floresorchestia">Floresorchestia</tp:taxon-name-part> <tp:taxon-name-part taxon-name-part-type="species" reg="hanoiensis">hanoiensis</tp:taxon-name-part></tp:taxon-name></italic> Hou &amp; Li, 2003</td><td rowspan="1" colspan="1">4-dentate</td><td rowspan="1" colspan="1">Palmate lobe on merus, carpus and propodus each covered in palmate setae</td><td rowspan="1" colspan="1">Palm reaching about 38% along posterior margin</td><td rowspan="1" colspan="1">-</td><td rowspan="1" colspan="1">Peduncle with 2 robust setae, rami without marginal setae</td><td rowspan="1" colspan="1">22 and 5 slits</td><td rowspan="1" colspan="1">3 robust setae per lobe</td></tr><tr><td rowspan="1" colspan="1"><italic><tp:taxon-name><tp:taxon-name-part taxon-name-part-type="genus" reg="Floresorchestia">Floresorchestia</tp:taxon-name-part> <tp:taxon-name-part taxon-name-part-type="species" reg="kalili">kalili</tp:taxon-name-part></tp:taxon-name></italic> Lowry &amp; Springthorpe 2015</td><td rowspan="1" colspan="1">3 or 4-dentate</td><td rowspan="1" colspan="1">Palmate lobe on merus, carpus and propodus each covered in palmate setae</td><td rowspan="1" colspan="1">Palm reaching about 32% along posterior margin</td><td rowspan="1" colspan="1">Inner ramus with 5 marginal robust setae</td><td rowspan="1" colspan="1">Peduncle with 1 robust setae, rami with 1 marginal setae (♂)</td><td rowspan="1" colspan="1">26 and 19 slits</td><td rowspan="1" colspan="1">6-7 robust setae per lobe</td></tr><tr><td rowspan="1" colspan="1"><italic><tp:taxon-name><tp:taxon-name-part taxon-name-part-type="genus" reg="Floresorchestia">Floresorchestia</tp:taxon-name-part> <tp:taxon-name-part taxon-name-part-type="species" reg="malayensis">malayensis</tp:taxon-name-part></tp:taxon-name></italic> (Tattersal,1992)</td><td rowspan="1" colspan="1">4-dentate</td><td rowspan="1" colspan="1">Palmate lobe on merus, carpus and propodus each covered in palmate setae</td><td rowspan="1" colspan="1">Palm reaching about 30% along posterior margin</td><td rowspan="1" colspan="1">Inner ramus with 4 marginal robust setae</td><td rowspan="1" colspan="1">Peduncle with 1-2 robust setae, rami without marginal setae</td><td rowspan="1" colspan="1">33 and 27 slits</td><td rowspan="1" colspan="1">4 robust setae per lobe</td></tr><tr><td rowspan="1" colspan="1"><italic><tp:taxon-name><tp:taxon-name-part taxon-name-part-type="genus" reg="Floresorchestia">Floresorchestia</tp:taxon-name-part> <tp:taxon-name-part taxon-name-part-type="species" reg="thienemanni">thienemanni</tp:taxon-name-part></tp:taxon-name></italic> (Schellenberg, 1931)</td><td rowspan="1" colspan="1">4-dentate</td><td rowspan="1" colspan="1">Palmate lobe on merus, carpus and propodus each covered in palmate setae</td><td rowspan="1" colspan="1">Palm reaching about 32% along posterior margin</td><td rowspan="1" colspan="1">Inner ramus with 4 marginal robust setae</td><td rowspan="1" colspan="1">Peduncle with 4-6 robust setae, rami without marginal setae</td><td rowspan="1" colspan="1">14 and 7 slits</td><td rowspan="1" colspan="1">7-8 robust setae per lobe</td></tr><tr><td rowspan="1" colspan="1"><italic><tp:taxon-name><tp:taxon-name-part taxon-name-part-type="genus" reg="Floresorchestia">Floresorchestia</tp:taxon-name-part> <tp:taxon-name-part taxon-name-part-type="species" reg="yehyuensis">yehyuensis</tp:taxon-name-part></tp:taxon-name></italic> Miyamoto &amp; Morino, 2008</td><td rowspan="1" colspan="1">4-dentate</td><td rowspan="1" colspan="1">Palmate lobe on merus, carpus and propodus each covered in palmate setae</td><td rowspan="1" colspan="1">Palm reaching about 38% along posterior margin</td><td rowspan="1" colspan="1">-</td><td rowspan="1" colspan="1">Peduncle with 3 robust setae, rami with 1 marginal setae</td><td rowspan="1" colspan="1">33 and 15 slits</td><td rowspan="1" colspan="1">5 robust setae per lobe</td></tr><tr><td rowspan="1" colspan="1"><italic><tp:taxon-name><tp:taxon-name-part taxon-name-part-type="genus" reg="Gazia">Gazia</tp:taxon-name-part> <tp:taxon-name-part taxon-name-part-type="species" reg="samroiyodensis">samroiyodensis</tp:taxon-name-part></tp:taxon-name></italic> Azman, Wongkamhaeng &amp; Dumrongrojwattana 2014</td><td rowspan="1" colspan="1">Male 4-dentate, female 6-dentate</td><td rowspan="1" colspan="1">Posterior lobe on carpus and propodus each covered in palmate setae</td><td rowspan="1" colspan="1">Palm reaching about 32% along posterior margin</td><td rowspan="1" colspan="1">Inner ramus with 4 marginal robust setae</td><td rowspan="1" colspan="1">Peduncle with 2 robust setae, rami with 2 marginal setae</td><td rowspan="1" colspan="1">21 and 13 slits</td><td rowspan="1" colspan="1">5 robust setae per lobe</td></tr></tbody></table></table-wrap></tp:treatment-sec></tp:taxon-treatment>
